# Supplementary material for: A SARS-CoV-2 Spike Ferritin Nanoparticle Vaccine Is Protective and Promotes a Strong Immunological Response in the Cynomolgus Macaque Coronavirus Disease 2019 (COVID-19) Model
Source: Vaccines (Basel). 2022 May 4;10(5):717. doi: 10.3390/vaccines10050717 (PMC9145473; doi:10.3390/vaccines10050717)
Supplement: Supplementary file 1 [file vaccines-10-00717-s001.zip]

Archive with 1 entries (1 files):
- vaccines-1702423-supplementary.pdf
